# Supplementary material for: The association between the use of dry cow therapy and bacteriological cure after calving and the development of phenotypic antimicrobial resistance on Egyptian dairy farms
Source: PLoS One. 2026 Apr 1;21(4):e0345646. doi: 10.1371/journal.pone.0345646 (PMC13043046; doi:10.1371/journal.pone.0345646)
Supplement: S1 File — (XLS) [file pone.0345646.s014.xls]

## Sheet: Sheet2
enrolled_cow	farm	Dry culture results	Fresh culture results	Mastitis culture results
1	1	SA	SS	SS
2	1	NG	SS
3	1	NG	SS
4	1	SS
5	1	SS	SS	SS
6	1	SS	SS
7	1	NG	SA	SA
8	1	NG	SS
9	1	NG	SS
10	1	NG	SA
11	1	NG	SS
12	1	SA	SS
13	1	SS	SS	E. coli
14	1	SA	SS
15	1	SS	SA
16	1	NG	SA
17	1	NG	SA	SA
18	1	NG	SS	SS
19	1	SA	SA
20	1	SA	NG
21	1	NG	SS
22	1	NG	SS
23	1	SA	SS
24	1	NG	SS
25	1	SA	SS	SA
26	1	SS	NG	SS
27	1	SS	SS	SS
28	1	SA	SA
29	1	SA	SS	E. coli
30	1	SA	SS
31	1	NG	SS
32	1	SA	SS	E. coli
33	1	SS	NG
34	1	SS	SS
35	1	NG	SA
36	1	NG	SS
37	1	SS
38	1	SA	SS
39	1	SA	SS
40	1	NG	SS
41	1	NG	SS
42	1	SA	SA
43	1	SS	SA
44	1	NG	SA	SA
45	1	SS
46	1	SS	SA
47	1	SS	NG
48	1	Klebsiella	NG	E. coli
49	1	SS	SS
50	1	SS	NG
51	1	SS	SA	E. coli
52	1	SA	SS
53	1	NG	SS
54	1	NG	SS
55	1	SA	SA
56	1	SA	SA	SA
57	1	SS	SS
58	1	SA	SA	SA
59	1	SA	SA
60	1	NG	NG
61	1	SA	SA
62	1	SS
63	1	SS	SA
64	1	SS	SS
65	1	NG	SS
66	1	SA	SS
67	1	Klebsiella	StD	E. coli
68	1	SS	SS
69	1	SA	SA
70	1	NG	SS
71	1	SA	SS
72	1	SA	SA
73	1	SS	SS
74	1	SA	SS
75	1	SA	SS	E. coli
76	1	NG	NG
77	1	NG	SA
78	1	NG	SA
79	1	NG	SA
80	1	NG	SS	E. coli
81	1	SA	SA
82	1	SS	NG
83	1	E.coli	SA
84	1	NG	SS
85	1	SS	SA	SA
86	1	SS	SS
87	1	SS	NG
88	1	NG	Klebsiella	E. coli
89	1	SA	SA
90	1	NG	SA	SA
91	1	SS	NG
92	1	SS	SA	SA
93	1	SS	SS
94	1	SA	SA
95	1	SS	SA
96	1	NG	SS	SS
97	1	Klebsiella	SA
98	1	NG	SS
99	1	NG	SA
100	1	SA	SS
101	1	SA	SA
102	1	SS	SA
103	1	NG	SS
104	1	NG	SA
105	1	SA	SS
106	1	SS	StA
107	1	NG
108	1	SS	SS
109	1	SS	SS
110	1	NG	SA
111	1	SS	NG
112	1	SA	NG
113	1	NG	SA
114	1	SS	SS
115	1	NG	SS
116	1	NG	SS	SS
117	1	SS	SS
118	1	E.coli	SA
119	1	SS	SA	SS
120	1	SS
121	1	NG	SA	E. coli
122	1	SA	SS
123	1	SS	StA	StA
124	1	SS	SA
125	1	SS	SA	SS
126	1	SS	SS	E. coli
127	1	NG	SS
128	1	SA	SS
129	1	SA	SS
130	1	SA	SA
131	1	SS	StD
132	1	SA	SS
133	1	SS	Abortion
134	1	NG
135	1	NG	SS
136	1	SS	StA	StA
137	1	SS	SA
138	1	SS	SA
139	1	SS	NG
140	1	NG	SS
141	1	SS	StD
142	1	NG	NG
143	1	SS	SA
144	1	SS	SS
145	1	NG	SS
146	1	SA	SS	SS
147	1	SS	SA
148	1	SS	SS
149	1	NG	SA
150	1	SS	SS
151	1	NG	SA
152	1	SA
153	1	SS	SS
154	1	SA	Klebsiella
155	1	SA	SA
156	1	NG	SS
157	1	SS	SS
158	1	SS	SS	SS
159	1	SS	SA
160	1	NG	SS
161	1	SA	SS
162	1	SS
163	1	SS	SS
164	1	SA	SS
165	1	SA	SS
166	1	SS	SS
167	1	NG	SS
168	1	SS	SS
169	1	SS	SA	SS
170	1	SS	SA
171	1	NG	SS
172	1	NG	SA	SA
173	1	SS	SA
174	1	SS	SS
175	1	SS	SS	E. coli
176	1	SA	SA
177	1	SA
178	1	SA	SS	SA
179	1	SS	SS
180	1	SS	NG
181	1	SA	SA
182	1	SS	SS	SS
183	1	SS	SA	SA
184	1	NG	SA
185	1	SS	SA	SA
186	1	SA	SS	E. coli
187	1	NG	SS
188	1	NG	NG
189	1	SS	SS
190	1	SS	SA
191	1	SS	SA
192	1	SS	SS
193	1	SS	SS
194	1	SS	SS
195	1	SS	SS
196	1	SS	SA
197	1	SA	NG
198	1	SS	NG
199	1	SS	SS
200	1	SS	NG
201	1	NG	NG
202	1	SS	NG
203	2	SA	SS
204	2	SS
205	2	SS	NG
206	2	SS	SS
207	2	SA	SA
208	2	SS	NG
209	2	NG	NG
210	2	NG	SS
211	2	NG	NG
212	2	SS	NG
213	2	NG	NG
214	2	SA	NG
215	2	SA
216	2	SS	NG
217	2	SS	SA
218	2	SA	SS
219	2	SA	StD
220	2	NG	NG
221	2	SA	SA	SA
222	2	SS	SA
223	2	NG	NG	E. coli
224	2	SA	SS
225	2	NG	StA
226	2	NG	SS
227	2	SA	SA	SA
228	2	SA	SA
229	2	SS	NG	SS
230	2	SA	SS
231	2	SA	SA
232	2	SA	NG
233	2	SA	SS
234	2	SA	NG
235	2	SA	SS
236	2	SA	SS
237	2	NG	SS
238	2	SA	SS	SS
239	2	SA	NG
240	2	SA	SS
241	2	SS	SS
242	2	NG	SA
243	2	SA	SA	SA
244	2	SA	SA
245	2	SS	NG
246	2	SS	NG
247	2	SS	NG
248	2	SS	NG
249	2	SS	SS
250	2	E. coli	SA
251	2	SA	SS
252	2	SS	NG
253	2	SS	SS
254	2	SA	SS
255	2	SA	SA
256	2	SS	NG	E.coli
257	2	SA	NG
258	2	StA	SS
259	2	SS	SS
260	2	SA	SA
261	2	SA	SS
262	2	SS
263	2	NG	E. coli
264	2	StA	SS
265	2	SS	SA
266	2	SA
267	2	SA	SA	SA
268	2	SA	SS
269	2	NG	NG
270	2	NG	NG	E. coli
271	2	SS	NG
272	2	SA	SS
273	2	SS	SS
274	2	SS	NG
275	2	SS	SS
276	2	SA	SA
277	2	SA	SS	E. coli
278	2	SS	SS
279	2	SS	SS
280	2	SA	SS
281	2	E.coli	SS
282	2	SS	NG
283	2	SS	SS
284	2	SA	NG
285	2	SA	SA
286	2	SS	SA	SA
287	2	SS	SS
288	2	SS	SA
289	2	StA	SA	S. ag
290	2	SS	SS
291	2	SS	SS
292	2	SA	SA	SA
293	2	SS	NG
294	2	NG	StD
295	2	E.coli	SS
296	2	SS	NG
297	2	SS
298	2	SS	NG
299	2	SS	SS
300	2	SS	SS
301	2	StA	SS
302	2	SS	NG	SS
303	2	SS	SA
304	2	NG	NG
305	2	SS	NG
306	2	NG	SS
307	2	SA	SS
308	2	SS	SS
309	2	SS	NG
310	2	SA	SS
311	2	SA
312	2	E.coli	SS
313	2	SS	SS
314	2	SS	NG
315	2	StA	SA
316	2	SA	SS
317	2	NG	SS
318	2	StA	NG
319	2	SS	SS
320	2	SS	SS
321	2	SA
322	2	NG	NG
323	2	NG	SS
324	2	SS	NG
325	2	SS	SS
326	2	SA	SS
327	2	SS	NG
328	2	SA	NG
329	2	SA	SS
330	2	SS	NG
331	2	StA	SS
332	2	NG	NG
333	2	SS	NG
334	2	SS	SS
335	2	SS	SS
336	2	SA	NG
337	2	SA	SA
338	2	SS	SS
339	2	SS	SS
340	2	StA	NG
341	2	SA	SA	SA
342	2	SS	NG
343	2	SA	NG	SA
344	2	SS	NG
345	2	SA	NG	SA
346	2	SS	NG
347	2	SS	NG
348	2	SA	SS
349	2	SS	SS
350	2	NG	SA
351	2	SS	NG
352	2	SA	SA
353	2	SA	SS
354	2	SS	SS
355	2	SA
356	2	SS	NG
357	2	NG	NG
358	2	SS	NG	SS
359	2	NG	SS
360	2	SA	NG
361	2	SS	SA
362	2	SS	SS
363	2	SA	NG	SA
364	2	SS	NG
365	2	SS	SS
366	2	SS	NG
367	2	Klebsiella	NG
368	2	SS	SA
369	2	SS	SA
370	2	SA	SS
371	2	SS	SS
372	2	SA	NG
373	2	SA	St. ag
374	2	SS	SS
375	2	SS	SS
376	2	NG	NG
377	2	SS	SS
378	2	NG	SS
379	2	SA	SA
380	2	NG	SS
381	2	SA	SS
382	2	SS	SS
383	1	NG
384	1	SA
385	1	SA	SA
386	1	NG	SS
387	1	NG	NG
388	1	NG	SA
389	1	SS	SA	E. coli
390	1	SS	SS
391	1	NG	SA
392	1	SS	SS	SS
393	1	SS	SS
394	1	NG	SS
395	2	SA	NG
396	2	SA	NG
397	2	SA	StA
398	2	SS	SA
399	2
400	2
